# Supplementary material for: DDX21, a Host Restriction Factor of FMDV IRES-Dependent Translation and Replication
Source: Viruses. 2021 Sep 3;13(9):1765. doi: 10.3390/v13091765 (PMC8473184; doi:10.3390/v13091765)
Supplement: Supplementary file 1 [file viruses-13-01765-s001.zip]

Archive with 1 entries (1 files):
- viruses-1231098-supplementary.pdf
